# Supplementary material for: A Meta-Analysis of Apolipoprotein E Gene ε2/ε3/ε4 Polymorphism for Gallbladder Stone Disease
Source: PLoS One. 2012 Sep 25;7(9):e45849. doi: 10.1371/journal.pone.0045849 (PMC3458111; doi:10.1371/journal.pone.0045849)
Supplement: Table S1 — (XLS) [file pone.0045849.s001.xls]

## Sheet: Sheet1
											Case-patients									controls
firstauthor	year	country	ethinicity	Diagnosis_cases	Gallstones composition	Diagnosis_controls	study design_cases	study design_controls	genotyping method	clinical subtype and complications	E2/2	E2/3	E2/4	E3/3	E3/4	E4/4	E2	E3	E4	E2/2	E2/3	E2/4	E3/3	E3/4	E4/4	E2	E3	E4	case_age	control_age	case_gender	control_gender
Xiang GD et al.	2001	China	Han	B ultrasound	NA	B ultrasound	hospital-based	hospital-based	ARMS	samples come from T2DM patients	0	3	0	37	20	4	3	97	28	3	17	3	89	23	1	26	218	28	57.8±10	58.5±9.7	53.125	50.735
Kong FM et al.	2000	China	Han	NA	Cholesterol≥74%	NA	hospital-based	hospital-based	PCR-RFLP	NA	0	3	1	26	9	1	4	64	12	0	7	3	45	4	1	10	101	9	52±4	50±4	27.5	26.7
Fei J et al.	2001	China	Han	B ultrasound	NA	B ultrasound	population-based	population-based	PCR-RFLP	samples come from 58 GD families	0	19	3	109	25	3	22	262	34	0	3	0	38	10	1	3	89	12	55.1±14.2	47.5±8.7	25.8	45.9
Xiang H et al.	2009	China	Han	Operation	Cholesterol≥50%	B ultrasound	hospital-based	hospital-based	PCR-RFLP	NA	2	4	32	28	24	2	40	84	60	4	8	36	44	6	0	52	102	42	75±7.2	76±7.5	45.7	53.1
Lin QY et al.	1997	China	Han	Operation	NA	NA	hospital-based	hospital-based	PCR-RFLP	NA	0	10	0	69	8	0	10	148	8	0	5	2	37	6	0	7	85	8	52±14	49±15	44.8	54
Hua F et al.	2004	China	Han	Operation/B ultrasound	NA	B ultrasound	hospital-based	hospital-based	PCR-RFLP	samples come from T2DM patients	0	3	1	17	10	2	4	47	15	1	7	2	24	4	0	11	59	6	63.67±7.68	59.87±12.13	51.5	44.7
Sánchez-Cuén Jaime et al.	2010	Mexico	Natives from Sinaloa	Operation	Cholesterol≥70%	B ultrasound	hospital-based	hospital-based	PCR-RFLP	NA	0	8	1	74	17	1	9	173	20	1	6	4	64	24	2	12	158	32	51.93±11.23	51.74±10.99	13.9	13.9
Juan G. Mella et al.	2007	Chile	Chilean patients	Operation/B ultrasound	NA	B ultrasound	population-based	population-based	PCR-RFLP	NA	1	6	1	93	14	2	9	206	19	0	10	0	82	28	2	10	202	32	49±12	40±13	28.2	28.2
		Germany	German patients	Operation/B ultrasound	NA	B ultrasound	hospital-based	hospital-based	PCR-RFLP	NA	0	25	5	115	36	3	30	291	47	0	24	4	118	36	2	28	296	44	63±13	63±13	44.02	44.02
Jiang ZY et al.	2004	China	Han	B ultrasound	NA	B ultrasound	population-based	population-based	PCR-RFLP	NA	0	15	5	73	11	1	20	172	18	1	45	6	183	37	2	53	448	47	47.53±10.98	47.94±12.21	74.3	67.2
M Niemi et al.	1999	Finland	Oulu	B ultrasound	NA	B ultrasound	population-based	population-based	determined from the plasma using isoelectric focusing and immunoblotting techniques	hypertensive patients and controls	0	5	1	89	50	3	6	233	57	6	54	13	530	264	29	79	1378	335	53.03	51.23	31.76	53.125
Karel J. van Erpecum et al.	2003	Netherlands,Germany	Utrecht,Munich	Operation	Cholesterol≥50%	Operation	hospital-based	hospital-based	PCR-RFLP	cholesterol and pigment stone	0	10	1	44	16	3	11	114	23	2	2	0	7	1	0	6	17	1	47±12	47±12	22.1	22.1
M. Dixit et al.	2006	India	North Indian	Operation	NA	B ultrasound	hospital-based	hospital-based	PCR-RFLP	NA	0	16	3	158	28	2	19	360	35	1	21	7	247	45	1	30	560	54	44.71±13.20	43.98±11.46	31.88	36.02
Antonia B et al.	1996	Spain	Spanish	Operation/B ultrasound	NA	B ultrasound	hospital-based	hospital-based	determined in a delipidated aliquot of the VLDL fraction using a modified acrylamide gel isoelectric focusing method	patients with gallstone	0	20	3	155	41	2	23	371	48	0	7	2	108	8	0	9	231	10	58.17±1.28	58±1	29.41	34.4
Subhi AA et al.	2002	Israel	Jew	B ultrasound	NA	B ultrasound	hospital-based	hospital-based	PCR-RFLP	after surgical treatment of morbid obesity	0	1	0	3	6	0	1	13	6	0	19	0	88	15	2	19	210	19	38	38	12.69	12.69
CYNTHIA W. KO et al.	2000	USA	NA	B ultrasound	NA	B ultrasound	hospital-based	hospital-based	PCR-RFLP	Gallbladder Disease in Pregnancy	0	4	1	33	11	3	5	81	18	0	12	2	61	26	3	14	160	34	24.4±4.4	25.2±4.6	0	0
Kiyoshi Hasegawa et al.	2003	Japan	Japanese	Operation	Cholesterol≥50%	Operation	hospital-based	hospital-based	probe	NA	0	4	2	63	10	0	6	140	12	0	4	0	40	9	0	4	93	9	55±1	39±1	46.8	60.4
